# Supplementary material for: Genome-Wide Analysis of Cyclophilin Proteins in 21 Oomycetes
Source: Pathogens. 2019 Dec 26;9(1):24. doi: 10.3390/pathogens9010024 (PMC7168621; doi:10.3390/pathogens9010024)
Supplement: Supplementary file 1 [file pathogens-09-00024-s001.zip]

Archive with 9 entries (8 files):
- pathogens-665006-SI/
- pathogens-665006-SI/Supplementary Figure S1.jpg
- pathogens-665006-SI/Supplementary Figure S2.jpg
- pathogens-665006-SI/Supplementary Figure S3.jpg
- pathogens-665006-SI/Supplementary Table S1.xls
- pathogens-665006-SI/Supplementary Table S2.xls
- pathogens-665006-SI/Supplementary Table S3.xls
- pathogens-665006-SI/Supplementary Table S4.xls
- pathogens-665006-SI/SupplementaryTable S5.xlsx
