# Supplementary material for: Genome-Wide Analysis of Cyclophilin Proteins in 21 Oomycetes
Source: Pathogens. 2019 Dec 26;9(1):24. doi: 10.3390/pathogens9010024 (PMC7168621; doi:10.3390/pathogens9010024)
Supplement: Supplementary file 1 [file pathogens-09-00024-s001.zip › pathogens-665006-SI/Supplementary Table S1.xls]

## Sheet: Sheet1
	Saprolegnia diclina	Saprolegnia parasitica	Aphanomyces astaci	Aphanomyces invadans	Phytophthora infestans	Phytophthora sojae	Phytophthora ramourm	Bremia lactucae	Peronospora effusa Race 13	Peronospora effusa Race 14	Peronospora tabacina J2	Peronospora tabacina 968-S26	Hyaloperonospora arabidopsidis	Plasmopara halstedii	Phytopythium vexans	Pythium irregulare	Pythium iwayamai	Pythium ultimum	Pythium insidioum	Pythium aphanidermatum	Pythium arrhenomanes	Albugo candida	Albugo laibachii
oomcCYP00-i	EQC41853	KDO32415	ETV81480	ETV92709	XP_002901150.1	XP_009537424.1	Phyra72076	BlacSF5_009002-RA BlacSF5_009003-RA BlacSF5_009004-RA	PeffR13_006594-RA	PeffR14_005888-RA	Ptab1_010883.1	Ptab2_005797.1	HpaP810208 HpaP811210	Phal07745	EPrPV00000019214	EPrPI00000018226	EPrPW00000023063	PYU1_T009286		EPrPA00000022839	EPrPR00000016606	CCI42181	CCA22707
oomcCYP00-ii	EQC41076	KDO25832	ETV81298	ETV95592	XP_002908315.1	XP_009523588.1	Phyra49920	BlacSF5_006111-RA	PeffR13_003499-RA	PeffR14_003683-RA	Ptab1_004141.1 Ptab1_007679.1 Ptab1_025373.1	Ptab2_005988.1 Ptab2_007025.1 Ptab2_010768.1	HpaP804213	Phal12911	EPrPV00000020650	EPrPI00000022642	EPrPW00000017778	PYU1_T005585	GAX94639.1	EPrPA00000014002	EPrPR00000020963	CCI50088	CCA19900
oomcCYP00-iii	EQC30331	KDO30624	ETV66354	ETV94053	XP_002905297.1	XP_009520427.1	Phyra71262	BlacSF5_008720-RA	PeffR13_003091-RA	PeffR14_002253-RA	Ptab1_016509.1	Ptab2_007626.1 Ptab2_022136.1	HpaP809042	Phal13564	EPrPV00000016958	EPrPI00000013629	EPrPW00000016922	PYU1_T010026		EPrPA00000020959	EPrPR00000018411
oomcCYP00-iv	EQC36886	KDO32940		ETV96789 ETV96790 ETV96791		XP_009538221.1	Phyra39387								EPrPV00000019392	EPrPI00000020208	EPrPW00000024749	PYU1_T008292	GAY00625.1	EPrPA00000022080	EPrPR00000017056
oomcCYP00-v	EQC27257	KDO19579	ETV65053		XP_002897059.1	XP_009526580.1	Phyra44162									EPrPI00000019194	EPrPW00000018069	PYU1_T006274	GAX98858.1	EPrPA00000015223	EPrPR00000014373
oomcCYP01	EQC27809	KDO31444	ETV87555 ETV87556 ETV87557 ETV87558 ETV87559 ETV87560 ETV87561 ETV87562	ETW10065	XP_002998118.1	XP_009532652.1	Phyra96143	BlacSF5_007267-RA	PeffR13_007215-RA	PeffR14_007508-RA	Ptab1_000368.1 Ptab1_004512.1 Ptab1_004833.1	Ptab2_008656.1 Ptab2_021654.1	HpaP813128	Phal09811	EPrPV00000014437 EPrPV00000020196	EPrPI00000020650	EPrPW00000018420	PYU1_T004914	GAX93498.1	EPrPA00000022340	EPrPR00000016629	CCI50480	CCA24450 CCA25117
oomcCYP02	EQC39235	KDO35611 KDO35612	ETV74784 ETV74785	ETW03193 ETW03194 ETW03195 ETW03196 ETW03200 ETW03201	XP_002907963.1	XP_009526211.1	Phyra76404	BlacSF5_001599-RA	PeffR13_003364-RA	PeffR14_005365-RA	Ptab1_002050.1 Ptab1_021103.1	Ptab2_006253.1	HpaP801364	Phal10809	EPrPV00000013536	EPrPI00000016426	EPrPW00000023947	PYU1_T008752	GAX92186.1	EPrPA00000015880	EPrPR00000014042	CCI43031	CCA28269
oomcCYP03	EQC31852	KDO20890	ETV64812 ETV75657	ETW06760 ETV94616	XP_002906896.1	XP_009516060.1	Phyra39435	BlacSF5_008734-RA	PeffR13_001936-RA	PeffR14_001528-RA	Ptab1_013123.1	Ptab2_009172.1 Ptab2_013579.1	HpaP805706	Phal10082	EPrPV00000014396	EPrPI00000014241	EPrPW00000018305	PYU1_T013626	GAX98352.1	EPrPA00000016701	EPrPR00000014275	CCI40768 CCI40769	CCA14206
oomcCYP04	EQC26943	KDO28400	ETV78723 ETV78724	ETV93214 ETV93215	XP_002906754.1	XP_009515814.1	Phyra85031	BlacSF5_008828-RA	PeffR13_005145-RA	PeffR14_005658-RA	Ptab1_001218.1 Ptab1_005590.1 Ptab1_024356.1	Ptab2_007758.1 Ptab2_020347.1	HpaP811314	Phal01429	EPrPV00000020046	EPrPI00000021619	EPrPW00000016246	PYU1_T007075	-	EPrPA00000022052	EPrPR00000019007	-	CCA14134
oomcCYP05	EQC36473	KDO20668 KDO26732	ETV69101 ETV86927 ETV86916	ETV97000 ETW05614	XP_002903758.1	XP_009526451.1	Phyra53850	BlacSF5_006776-RA	PeffR13_002643-RA	PeffR14_005956-RA	Ptab1_004132.1	Ptab2_000408.1 Ptab2_007134.1 Ptab2_018754.1	-	Phal04687	EPrPV00000016225	EPrPI00000015540	EPrPW00000014891	PYU1_T002313 (lost too much）	GAX95590.1	EPrPA00000018792	EPrPR00000018200	CCI139514 CCI139515	CCA17594
oomcCYP06	EQC29899	KDO22744	ETV82379	ETW04218 ETW04219 ETW04220	XP_002900612.1	XP_009531829.1	Phyra43509	BlacSF5_004623-RA	PeffR13_007571-RA	PeffR14_003254-RA	Ptab1_004241.1	Ptab2_001610.1	HpaP810170	Phal12163	EPrPV00000022294	EPrPI00000022963	EPrPW00000020355	PYU1_T000313	GAY00087.1	EPrPA00000015092	EPrPR00000017381	CCI44920	CCA19750
oomcCYP07	EQC39243 EQC30910	KDO35586	ETV74618	ETW03089 ETW03090	XP_002909348.1	XP_009529179.1	Phyra53003	BlacSF5_004375-RA	PeffR13_001952-RA	PeffR14_001271-RA	Ptab1_001566.1 Ptab1_007890.1 Ptab1_004265.1	Ptab2_005095.1 Ptab2_007823.1	-	Phal08087	EPrPV00000013977	EPrPI00000015484	EPrPW00000017255	PYU1_T012142	GAX95617.1	EPrPA00000019203	EPrPR00000023971	CCI49393	CCA18467
oomcCYP08	EQC26258	KDO33941	ETV85867	ETW07925 ETW07926	XP_002997390.1	XP_009534231.1	-	BlacSF5_005714-RA	PeffR13_002155-RA	PeffR14_001547-RA	Ptab1_003218.1 Ptab1_013147.1	Ptab2_007915.1 Ptab2_016231.1	HpaP800274	Phal08771	EPrPV00000017323	EPrPI00000018575	EPrPW00000022633	PYU1_T009065	GAX98622.1	EPrPA00000018172	EPrPR00000014325	CCI50201	CCA16856
oomcCYP09	EQC37888	KDO26377	ETV67078 ETV67079	ETW04006	XP_002901689.1	XP_009516689.1	Phyra53963	BlacSF5_005666-RA	PeffR13_004283-RA	PeffR14_004375-RA	Ptab1_016913.1	Ptab2_006853.1	HpaP812772	Phal08023	EPrPV00000016556	EPrPI00000022684	EPrPW00000025572	PYU1_T008333	-	EPrPA00000022942	EPrPR00000021805 EPrPR00000024369	CCI40500	CCA19411
oomcCYP10	EQC37071	KDO31545	ETV74993	ETV95818	XP_002904994.1	XP_009521053.1	Phyra49107	BlacSF5_004726-RA	PeffR13_003640-RA	PeffR14_004341-RA	Ptab1_025428.1	Ptab2_008172.1	HpaP810496	Phal09265	EPrPV00000013878	EPrPI00000014052	EPrPW00000021479	PYU1_T010642	GAX98067.1	EPrPA00000015002	EPrPR00000017063	CCI45237	CCA19338
oomcCYP11	EQC41946	KDO32497	ETV69338	ETV96844	XP_002899731.1	XP_009538225.1	Phyra84191	BlacSF5_000317-RA	PeffR13_000542-RA	PeffR14_001726-RA	Ptab1_022178.1	Ptab2_016168.1	HpaP802319	Phal12431	EPrPV00000019386	EPrPI00000023567	EPrPW00000020088	PYU1_T008288	-	EPrPA00000023371	EPrPR00000020305 EPrPR00000016291	CCI47802	CCA14567 CCA18529
oomcCYP12	EQC27828	KDO31463	ETV87659	ETW10148	XP_002895221.1 XP_002908437.1	XP_009523808.1	Phyra73837	BlacSF5_008888-RA	PeffR13_006515-RA	PeffR14_005933-RA	Ptab1_002356.1 Ptab1_015962.1	Ptab2_011147.1 Ptab2_026791.1	HpaP810349	Phal07153	EPrPV00000019825	EPrPI00000015735	EPrPW00000018785	PYU1_T005931	-	EPrPA00000020127	EPrPR00000017233	-	-
oomcCYP13	EQC29371	KDO34419	ETV84937	ETW06049	XP_002900775.1	XP_009521695.1	Phyra71235	BlacSF5_000004-RA	PeffR13_006811-RA	PeffR14_003915-RA	Ptab1_001176.1 Ptab1_008146.1	Ptab2_004961.1 Ptab2_034003.1	HpaP805889	Phal09070	EPrPV00000018476	EPrPI00000019103	EPrPW00000017430	PYU1_T010233	-	EPrPA00000022532	EPrPR00000024351	CCI43253	-
oomcCYP14	EQC38514	KDO27209	ETV84192 ETV84193 ETV84194	ETW07490	XP_002904318.1	XP_009525886.1	Phyra41857 Phyra41862	-	-	-	-	-	-	-	EPrPV00000019422	EPrPI00000019640	EPrPW00000015819	PYU1_T013521	GAY03539.1	EPrPA00000014082	EPrPR00000017543	-	-
oomcCYP15	EQC39075	KDO35773	ETV75478 ETV75479	ETW06468	XP_002908854.1	-	Phyra72587	-	-	-	-	-	-	-	EPrPV00000020273	EPrPI00000015383	EPrPW00000013981	PYU1_T003919	GAX97365.1	EPrPA00000013444	EPrPR00000016796	-	-
