# Supplementary material for: Genome-Wide Analysis of Cyclophilin Proteins in 21 Oomycetes
Source: Pathogens. 2019 Dec 26;9(1):24. doi: 10.3390/pathogens9010024 (PMC7168621; doi:10.3390/pathogens9010024)
Supplement: Supplementary file 1 [file pathogens-09-00024-s001.zip › pathogens-665006-SI/Supplementary Table S2.xls]

## Sheet: Supplementary Table2
Albugo candida	CCI39514
Aphanomyces astaci	ETV75479
	ETV87558
	ETV87559
	ETV87561
	ETV87562
Aphanomyces invadans	ETV96790
	ETW03090
	ETW04220
Bremia lactucae	BlacSF5_000004-RA
	BlacSF5_009003-RA
	BlacSF5_009004-RA
Hyloperonospora arabidopsidis	HpaP801364
	HpaP810349
	HpaP812772
Plasmopara halstedii	Phal04687
Peronospora effusa Race 13	PeffR13_001952-RA
	PeffR13_006811-RA
Peronospora effusa Race 14	PeffR14_001271-RA
Peronospora tabacina J2	Ptab1_000368.1
	Ptab1_001176.1
	Ptab1_003218.1
	Ptab1_004265.1
	Ptab1_004833.1
	Ptab1_007890.1
	Ptab1_008146.1
	Ptab1_013147.1
Peronospora tabacina 968-S26	Ptab2_007915.1
	Ptab2_016231.1
	Ptab2_034003.1
Phytophthora ramorum	Phyra72587
Pythium aphanidermatum	EPrPA00000020127
	EPrPA00000022052
	EPrPA00000022080
Pythium arrhenomanes	EPrPR00000016291
Pythium iwayami	EPrPW00000015819
	EPrPW00000016922
	EPrPW00000021479
Pythium insidiosum	GAY00625.1
Phytopythium vexans	EPrPV00000013977
	EPrPV00000014437
Pythium ultimum	PYU1_T002313
	PYU1_T008292
