# Supplementary material for: Genome-Wide Analysis of Cyclophilin Proteins in 21 Oomycetes
Source: Pathogens. 2019 Dec 26;9(1):24. doi: 10.3390/pathogens9010024 (PMC7168621; doi:10.3390/pathogens9010024)
Supplement: Supplementary file 1 [file pathogens-09-00024-s001.zip › pathogens-665006-SI/Supplementary Table S3.xls]

## Sheet: Sheet1
	Total sequence	Single domain			Multidomain
		CYPs	signal	transmembrane	signal	transmembrane	additional domain
							FKBP	LRR	TPR	GRX	RRM	WD40	U-bax	PLN	Neuromodulin_N	MOSC_N	RVT	Adaptin_D+Alpha_a+B2_adaptin	ERM	Phospholip_B	DUF	PCI	Transferase	PP2Cc	PKc	Surf_Exclu_PgrA	Top2c	COG4642	Cep57	Nop25	ARGLU	THOC7	DamX	SSL_OB	ILVD
oomcCYP00	97	73	20	5												1
oomcCYP01	35	32						2									1	1
oomcCYP02	31	5		27
oomcCYP03	27	4					23		8					13					1	1	1
oomcCYP04	26					23				26												2
oomcCYP05	25	1			3	1(three series)					24
oomcCYP06	25							1				25											1
oomcCYP07	25	24		1(end)																				1
oomcCYP08	25	3				1(Bremia)							22												1
oomcCYP09	24	12													8											1	1	1
oomcCYP10	23	23
oomcCYP11	23	13		5		1(Bremia)															1								1	1	1	2
oomcCYP12	23	20																															1	1	1
oomcCYP13	22	21		1
oomcCYP14	17	17
oomcCYP15	14	13		1(end)
Note:
