# Supplementary material for: Genome-Wide Analysis of Cyclophilin Proteins in 21 Oomycetes
Source: Pathogens. 2019 Dec 26;9(1):24. doi: 10.3390/pathogens9010024 (PMC7168621; doi:10.3390/pathogens9010024)
Supplement: Supplementary file 1 [file pathogens-09-00024-s001.zip › pathogens-665006-SI/Supplementary Table S4.xls]

## Sheet: Supplementary Table4
identity	XP_009537424.1-oomcCYP00-i	XP_002901150.1-oomcCYP00-i	XP_009523588.1-oomcCYP00-ii	XP_009520427.1-oomcCYP00-iii	XP_002905297.1-oomcCYP00-iii	XP_002908315.1-oomcCYP00-ii	XP_002897059.1-oomcCYP00-iv	XP_009538221.1-oomcCYP00-iv	XP_009526580.1-oomcCYP00-v	XP_009532652.1-oomcCYP01	XP_002998118.1-oomcCYP01	XP_002907963.1-oomcCYP02	XP_009526211.1-oomcCYP02	XP_009516060.1-oomcCYP03	XP_002906896.1-oomcCYP03	XP_009515814.1-oomcCYP04	XP_002906754.1-oomcCYP04	XP_009526451.1-oomcCYP05	XP_002903758.1-oomcCYP05	XP_002900612.1-oomcCYP06	XP_009531829.1-oomcCYP06	XP_009529179.1-oomcCYP07	XP_002909348.1-oomcCYP07	XP_002997390.1-oomcCYP08	XP_009534231.1-oomcCYP08	XP_002901689.1-oomcCYP09	XP_009516689.1-oomcCYP09	XP_002904994.1-oomcCYP10	XP_009521053.1-oomcCYP10	XP_002899731.1-oomcCYP11	XP_009538225.1-oomcCYP11	XP_002895221.1-oomcCYP12	XP_009523808.1-oomcCYP12	XP_002908437.1-oomcCYP12	XP_002900775.1-oomcCYP13	XP_009521695.1-oomcCYP13	XP_009525886.1-oomcCYP14	XP_002904318.1-oomcCYP14	XP_002908854.1-oomcCYP15
XP_009537424.1-oomcCYP00-i		92.23	50.66	63.96	62.44	49.78	50.48	33.48	51.74	34.43	35.85	32.34	32.09	37.46	37.24	14.12	12.9	28.18	28.18	21.64	20.55	31.88	31.4	20.64	20.46	27.27	28.04	28.87	30.13	42.86	43.07	52.54	33.11	32.67	41.63	38.86	36.87	36.87	21.4
XP_002901150.1-oomcCYP00-i	92.23		51.09	62.94	61.42	50.22	51.43	32.58	52.74	34.43	35.85	31.6	32.09	36.77	36.9	13.82	12.61	27.73	27.27	20.82	20	31.4	30.43	20.93	21.04	27.27	28.04	27.2	29.29	42.86	42.34	51.41	32.78	32.01	40.19	37.44	36.87	36.87	21.07
XP_009523588.1-oomcCYP00-ii	50.66	51.09		63.82	62.81	93.6	39.68	39.25	50.74	33.66	34.63	30.43	30.91	24.53	23.96	7.78	7	14.99	11.51	10.92	10.93	30.77	28.37	11.84	12.12	30.33	26.56	28.28	29.92	29.91	30.9	53.11	24.41	26.14	46.6	41.83	34.65	34.82	19.88
XP_009520427.1-oomcCYP00-iii	63.96	62.94	63.82		97.08	63.82	57.39	43.32	60.57	40	41.67	32.81	33.33	41.43	40.71	12.46	11.52	30.27	31.89	21.94	21.33	36.99	35.84	20.42	21.43	30.98	30.43	32.16	32.6	38.55	39.92	51.98	32.41	32.19	50	46.24	41.05	41.05	23.89
XP_002905297.1-oomcCYP00-iii	62.44	61.42	62.81	97.08		62.81	55.68	42.25	58.86	40	40.56	33.2	33.73	41.43	40.71	12.46	11.52	29.73	30.27	21.67	21.05	35.84	34.68	19.82	20.83	30.98	30.43	31.72	31.72	38.17	39.92	52.54	32.41	32.53	49.46	47.31	41.05	41.58	23.89
XP_002908315.1-oomcCYP00-ii	49.78	50.22	93.6	63.82	62.81		40.48	37.85	51.23	34.15	35.12	30.43	31.27	24.74	24.17	7.78	7.2	14.99	11.32	11.08	11.09	30.29	27.88	11.68	11.95	29.86	26.14	28.28	29.92	30.21	31.2	51.98	24.17	25.63	46.6	42.31	32.89	34.38	19.31
XP_002897059.1-oomcCYP00-iv	50.48	51.43	39.68	57.39	55.68	40.48		32.08	85.14	31.9	32.76	26.71	27.12	38.81	37.89	8.91	8.48	17.58	18.01	20.39	19.23	34.59	32.97	17.41	17.96	29.84	25.83	29.87	31.17	30.15	29.76	52.25	33.33	32.76	48.13	43.39	29.22	33.98	22.22
XP_009538221.1-oomcCYP00-iv	33.48	32.58	39.25	43.32	42.25	37.85	32.08		38.22	31.79	32.82	23.97	24.81	27.46	27.55	6.84	6.22	13.04	11.24	14.25	13.4	26.53	25.51	12.42	12.34	24.12	20.96	26.18	26.61	20.47	20.93	35.2	22.6	22.11	42.78	39.29	30.41	30.99	19.47
XP_009526580.1-oomcCYP00-v	51.74	52.74	50.74	60.57	58.86	51.23	85.14	38.22		39.89	40.98	31.01	31.91	40.28	38.87	12.73	11.78	30.65	31.72	20.94	20.05	35.06	33.91	21.13	22.12	31.02	33.16	30.3	31.17	35.34	34.83	50	32.3	31.74	47.59	42.86	35.05	35.57	22.97
XP_009532652.1-oomcCYP01	34.43	34.43	33.66	40	40	34.15	31.9	31.79	39.89		96.39	25.39	25.1	27.27	27.02	10.43	9.98	17.14	11.56	21.94	21.88	41.52	40.94	17.63	17.74	40.12	35.64	23.48	23.48	22.39	21.96	35.26	23.26	22.41	38.92	39.46	27.96	27.54	20.88
XP_002998118.1-oomcCYP01	35.85	35.85	34.63	41.67	40.56	35.12	32.76	32.82	40.98	96.39		25.39	25.1	28.32	28.07	10.64	10.62	17.14	11.56	22.22	22.16	42.11	41.52	18.1	18.2	40.12	35.64	24.35	24.35	22.99	22.55	36.42	23.96	23.1	39.46	39.46	27.49	27.05	20.88
XP_002907963.1-oomcCYP02	32.34	31.6	30.43	32.81	33.2	30.43	26.71	23.97	31.01	25.39	25.39		84.98	26.91	27.3	9.36	9.34	11.47	11.09	19.84	19.57	23.26	22.09	15.28	14.75	21.76	18.84	25	25.36	24.8	24.66	46.55	27.67	27.44	26.72	24.33	20.88	22.3	20.31
XP_009526211.1-oomcCYP02	32.09	32.09	30.91	33.33	33.73	31.27	27.12	24.81	31.91	25.1	25.1	84.98		28.83	28.92	9.38	9.36	11.26	10.9	21.53	20.98	23.74	22.96	16.41	16.09	21.84	18.9	25.45	26.55	25.41	25.54	45.98	27.76	28.16	27.59	25.19	22.06	23.51	21.6
XP_009516060.1-oomcCYP03	37.46	36.77	24.53	41.43	41.43	24.74	38.81	27.46	40.28	27.27	28.32	26.91	28.83		90.79	13.07	12.57	21.62	21.62	21.44	21.11	22.54	21.83	17.78	18.21	22.41	22.41	28.52	28.19	39.19	39.86	51.98	24.71	22.16	33.33	31.69	24.91	24.57	19.82
XP_002906896.1-oomcCYP03	37.24	36.9	23.96	40.71	40.71	24.17	37.89	27.55	38.87	27.02	28.07	27.3	28.92	90.79		13.64	13.4	21.36	22.03	21.59	21.11	21.91	21.55	17.81	18.25	22.49	21.8	29.19	28.86	39.32	40	51.98	24.71	21.78	33.33	31.34	23.96	24.31	18.93
XP_009515814.1-oomcCYP04	14.12	13.82	7.78	12.46	12.46	7.78	8.91	6.84	12.73	10.43	10.64	9.36	9.38	13.07	13.64		89.11	11.52	10.69	11.78	11.06	10.87	10.87	9.88	10.69	11.29	10.74	12.83	13.41	12.02	11.83	13.06	10.82	10.24	12.46	11.55	6.65	9.51	10.91
XP_002906754.1-oomcCYP04	12.9	12.61	7	11.52	11.52	7.2	8.48	6.22	11.78	9.98	10.62	9.34	9.36	12.57	13.4	89.11		11.5	10.49	12.01	11.06	10.22	10.22	9.55	10.19	10.94	10.46	12.75	13.04	11.26	10.88	12.24	10.29	9.45	10.91	10.3	5.63	9.2	9.9
XP_009526451.1-oomcCYP05	28.18	27.73	14.99	30.27	29.73	14.99	17.58	13.04	30.65	17.14	17.14	11.47	11.26	21.62	21.36	11.52	11.5		92.65	16.62	16.57	34.1	35.26	17.22	16.73	33.7	25	21.1	21.1	15.42	15.57	34.46	20.34	21.23	28.21	26.67	12.14	20.37	16.61
XP_002903758.1-oomcCYP05	28.18	27.27	11.51	31.89	30.27	11.32	18.01	11.24	31.72	11.56	11.56	11.09	10.9	21.62	22.03	10.69	10.49	92.65		17.17	17.13	33.53	34.68	17.27	16.99	34.24	25.37	21.94	21.94	11.39	11.52	35.59	22.76	22.26	28.72	27.18	12.85	20.83	16.61
XP_002900612.1-oomcCYP06	21.64	20.82	10.92	21.94	21.67	11.08	20.39	14.25	20.94	21.94	22.22	19.84	21.53	21.44	21.59	11.78	12.01	16.62	17.17		87.16	20.63	20.63	20.61	20.97	18.59	19.15	17.43	16.62	24.26	25.07	39.31	15.41	14.22	19.72	18.61	16.07	16.07	15.71
XP_009531829.1-oomcCYP06	20.55	20	10.93	21.33	21.05	11.09	19.23	13.4	20.05	21.88	22.16	19.57	20.98	21.11	21.11	11.06	11.06	16.57	17.13	87.16		20.86	20.86	21.37	21.43	17.7	18.26	17.38	16.58	23.66	24.46	37.57	15.06	13.69	19.94	18.84	15.47	15.47	16.16
XP_009529179.1-oomcCYP07	31.88	31.4	30.77	36.99	35.84	30.29	34.59	26.53	35.06	41.52	42.11	23.26	23.74	22.54	21.91	10.87	10.22	34.1	33.53	20.63	20.86		95.65	25.31	25.99	41.28	42.29	24.12	24.12	22.14	22.71	38.15	23.43	23.26	34.43	32.24	26.5	26.5	18.31
XP_002909348.1-oomcCYP07	31.4	30.43	28.37	35.84	34.68	27.88	32.97	25.51	33.91	40.94	41.52	22.09	22.96	21.83	21.55	10.87	10.22	35.26	34.68	20.63	20.86	95.65		24.38	25.38	41.28	42.29	23.68	22.81	22.14	23.08	36.99	23.78	22.57	32.24	30.05	26	26	17.97
XP_002997390.1-oomcCYP08	20.64	20.93	11.84	20.42	19.82	11.68	17.41	12.42	21.13	17.63	18.1	15.28	16.41	17.78	17.81	9.88	9.55	17.22	17.27	20.61	21.37	25.31	24.38		87.35	22.15	21.52	19.71	18.26	17.17	18.42	35.84	15.98	16.6	18.62	17.72	13.29	16.18	18.79
XP_009534231.1-oomcCYP08	20.46	21.04	12.12	21.43	20.83	11.95	17.96	12.34	22.12	17.74	18.2	14.75	16.09	18.21	18.25	10.69	10.19	16.73	16.99	20.97	21.43	25.99	25.38	87.35		22.26	21.88	19.83	18.39	17.48	18.72	37.57	16.64	16.7	19.05	18.15	13.42	16.33	18.89
XP_002901689.1-oomcCYP09	27.27	27.27	30.33	30.98	30.98	29.86	29.84	24.12	31.02	40.12	40.12	21.76	21.84	22.41	22.49	11.29	10.94	33.7	34.24	18.59	17.7	41.28	41.28	22.15	22.26		91.86	21.37	21.79	20.37	20.66	31.43	19.52	20.07	31.38	29.79	27.23	27.23	16.94
XP_009516689.1-oomcCYP09	28.04	28.04	26.56	30.43	30.43	26.14	25.83	20.96	33.16	35.64	35.64	18.84	18.9	22.41	21.8	10.74	10.46	25	25.37	19.15	18.26	42.29	42.29	21.52	21.88	91.86		20.94	20.94	18.24	18.44	30.29	18.84	19.39	31.38	29.79	23.18	26.67	17.28
XP_002904994.1-oomcCYP10	28.87	27.2	28.28	32.16	31.72	28.28	29.87	26.18	30.3	23.48	24.35	25	25.45	28.52	29.19	12.83	12.75	21.1	21.94	17.43	17.38	24.12	23.68	19.71	19.83	21.37	20.94		91.59	27.08	25.27	38.07	25.17	24.91	29.91	27.97	23.61	24.89	20
XP_009521053.1-oomcCYP10	30.13	29.29	29.92	32.6	31.72	29.92	31.17	26.61	31.17	23.48	24.35	25.36	26.55	28.19	28.86	13.41	13.04	21.1	21.94	16.62	16.58	24.12	22.81	18.26	18.39	21.79	20.94	91.59		25.99	23.83	38.64	25.17	24.91	30.34	28.39	24.46	25.75	20
XP_002899731.1-oomcCYP11	42.86	42.86	29.91	38.55	38.17	30.21	30.15	20.47	35.34	22.39	22.99	24.8	25.41	39.19	39.32	12.02	11.26	15.42	11.39	24.26	23.66	22.14	22.14	17.17	17.48	20.37	18.24	27.08	25.99		85.07	48.02	34.19	30.89	29.81	26.59	21.53	26.07	23.31
XP_009538225.1-oomcCYP11	43.07	42.34	30.9	39.92	39.92	31.2	29.76	20.93	34.83	21.96	22.55	24.66	25.54	39.86	40	11.83	10.88	15.57	11.52	25.07	24.46	22.71	23.08	18.42	18.72	20.66	18.44	25.27	23.83	85.07		48.59	33.55	30.89	30.83	27.99	21.47	26.33	24.23
XP_002895221.1-oomcCYP12	52.54	51.41	53.11	51.98	52.54	51.98	52.25	35.2	50	35.26	36.42	46.55	45.98	51.98	51.98	13.06	12.24	34.46	35.59	39.31	37.57	38.15	36.99	35.84	37.57	31.43	30.29	38.07	38.64	48.02	48.59		88.3	97.08	47.46	43.82	33.9	35.03	31.49
XP_009523808.1-oomcCYP12	33.11	32.78	24.41	32.41	32.41	24.17	33.33	22.6	32.3	23.26	23.96	27.67	27.76	24.71	24.71	10.82	10.29	20.34	22.76	15.41	15.06	23.43	23.78	15.98	16.64	19.52	18.84	25.17	25.17	34.19	33.55	88.3		68.25	30.69	28.18	22.37	23.05	17.75
XP_002908437.1-oomcCYP12	32.67	32.01	26.14	32.19	32.53	25.63	32.76	22.11	31.74	22.41	23.1	27.44	28.16	22.16	21.78	10.24	9.45	21.23	22.26	14.22	13.69	23.26	22.57	16.6	16.7	20.07	19.39	24.91	24.91	30.89	30.89	97.08	68.25		30.14	27.65	21.96	22.3	15.35
XP_002900775.1-oomcCYP13	41.63	40.19	46.6	50	49.46	46.6	48.13	42.78	47.59	38.92	39.46	26.72	27.59	33.33	33.33	12.46	10.91	28.21	28.72	19.72	19.94	34.43	32.24	18.62	19.05	31.38	31.38	29.91	30.34	29.81	30.83	47.46	30.69	30.14		89.67	35.86	35.35	22.59
XP_009521695.1-oomcCYP13	38.86	37.44	41.83	46.24	47.31	42.31	43.39	39.29	42.86	39.46	39.46	24.33	25.19	31.69	31.34	11.55	10.3	26.67	27.18	18.61	18.84	32.24	30.05	17.72	18.15	29.79	29.79	27.97	28.39	26.59	27.99	43.82	28.18	27.65	89.67		32.5	32	21.12
XP_009525886.1-oomcCYP14	36.87	36.87	34.65	41.05	41.05	32.89	29.22	30.41	35.05	27.96	27.49	20.88	22.06	24.91	23.96	6.65	5.63	12.14	12.85	16.07	15.47	26.5	26	13.29	13.42	27.23	23.18	23.61	24.46	21.53	21.47	33.9	22.37	21.96	35.86	32.5		84.1	18.98
XP_002904318.1-oomcCYP14	36.87	36.87	34.82	41.05	41.58	34.38	33.98	30.99	35.57	27.54	27.05	22.3	23.51	24.57	24.31	9.51	9.2	20.37	20.83	16.07	15.47	26.5	26	16.18	16.33	27.23	26.67	24.89	25.75	26.07	26.33	35.03	23.05	22.3	35.35	32	84.1		18.64
XP_002908854.1-oomcCYP15	21.4	21.07	19.88	23.89	23.89	19.31	22.22	19.47	22.97	20.88	20.88	20.31	21.6	19.82	18.93	10.91	9.9	16.61	16.61	15.71	16.16	18.31	17.97	18.79	18.89	16.94	17.28	20	20	23.31	24.23	31.49	17.75	15.35	22.59	21.12	18.98	18.64
