# Supplementary material for: Genome-Wide Analysis of Cyclophilin Proteins in 21 Oomycetes
Source: Pathogens. 2019 Dec 26;9(1):24. doi: 10.3390/pathogens9010024 (PMC7168621; doi:10.3390/pathogens9010024)
Supplement: Supplementary file 1 [file pathogens-09-00024-s001.zip › pathogens-665006-SI/SupplementaryTable S5.xlsx]

## Sheet: Sheet1
Supplementary Table 5. Reciprocal BLASTp hits that match the original Phytophthora infestans query sequence are bolded. Stramenopile sequences were surveyed if reciprocal BLASTp results did not match either plant or fungi sequences.
	Orthogroup	P. infestans	Top fungal hit	Species	E-value	Percent ID	Top reciprical hit	Top plant hit	Species	E-value	Percent ID	Top reciprical hit	Top Stramenopile hit	Species	E-value	Percent ID	Top reciprical hit
Reciprocal best BLAST results match for fungi and plants	oomcCYP00-iii	XP_002905297.1	XP_001941476.1	Pyrenophora tritici-repentis	1e-99	0.807	oomcCYP00-iii	RRT33576.1	Ensete ventricosum	1e-102	0.8304	oomcCYP00-iii
	oomcCYP01	XP_002998118.1	XP_003659868.1	Thermothelomyces thermophilus	1e-85	0.7244	oomcCYP01	XP_023877445.1	Quercus suber	1e-81	0.7619	oomcCYP01
	oomcCYP05	XP_002903758.1	RIB05793.1	Gigaspora rosea	2e-124	0.4652	oomcCYP05	XP_024395259.1	Physcomitrella patens	2e-139	0.585	oomcCYP05
	oomcCYP06	XP_002900612.1	RIB03689.1	Gigaspora rosea	0	0.5189	oomcCYP06	XP_031113215.1	Ipomoea triloba	0	0.5382	oomcCYP06
	oomcCYP07	XP_002909348.1	KNE72896.1	Allomyces macrogynus	4e-83	0.7125	oomcCYP07	XP_024994471.1	Cynara cardunculus var. scolymus	1e-79	0.6981	oomcCYP07
	oomcCYP08	XP_002997390.1	KEQ60403.1	Aureobasidium melanogenum	3e-140	0.4119	oomcCYP08	XP_002964087.1	Selaginella moellendorffii	6e-140	0.4322	oomcCYP08
	oomcCYP09	XP_002901689.1	XP_021877437.1	Lobosporangium transversale	7e-83	0.6607	oomcCYP09	VDC73994.1	Brassica rapa	1e-86	0.6936	oomcCYP09
	oomcCYP13	XP_002900775.1	ORX88462.1	Basidiobolus meristosporus	4e-89	0.7294	oomcCYP13	XP_021858494.1	Spinacia oleracea	1e-87	0.7235	oomcCYP13
Reciprocal best BLAST results match for fungi or plants	oomcCYP00-i	XP_002901150.1	XP_007701371.1	Bipolaris sorokiniana	2e-86	0.7251	oomcCYP00-iii	XP_019420071.1	Lupinus angustifolius	4e-96	0.7236	oomcCYP00-i
	oomcCYP00-ii	XP_002908315.1	XP_001941476.1	Pyrenophora tritici-repentis	4e-89	0.7456	oomcCYP00-iii	KZV55248.1	Dorcoceras hygrometricum	7e-91	0.7485	oomcCYP00-ii
	oomcCYP03	XP_002906896.1	XP_016644991.1	Scedosporium apiospermum	1e-85	0.7455	oomcCYP03	XP_031258257.1	Pistacia vera	2e-80	0.7278	oomcCYP00-iii
	oomcCYP04	XP_002906754.1	XP_028462328.1	Sodiomyces alkalinus	5e-26	0.5248	Non-CYP	XP_024381218.1	Physcomitrella patens	7e-27	53.61	oomcCYP04
Reciprocal best BLAST results do not match for fungi and plants	oomcCYP00-v	XP_002897059.1	KFA77235.1	Stachybotrys chartarum	2e-76	0.6923	oomcCYP03	RAL38853.1	Cuscuta australis	4e-72	0.6571	oomcCYP03	XP_014527108.1	Blastocystis sp.	6e-76	0.5825	oomcCYP03
	oomcCYP02	XP_002907963.1	XP_024725026.1	Amorphotheca resinae	3e-50	0.5202	oomcCYP03	XP_002953904.1	Volvox carteri f. nagariensis	2e-60	0.5647	oomcCYP00-iii	EWM25247.1	Nannochloropsis gaditana	1e-51	0.5188	oomcCYP03
	oomcCYP10	XP_002904994.1	KJY01048.1	Zymoseptoria brevis	3e-44	0.4432	oomcCYP03	XP_022988828.1	Cucurbita maxima	7e-40	0.4743	oomcCYP03	EWM25247.1	Nannochloropsis gaditana	7e-46	0.4773	oomcCYP03
	oomcCYP11	XP_002899731.1	OSS47369.1	Epicoccum nigrum	2e-70	0.6168	oomcCYP00-iii	NP_001236075.1	Glycine max	1e-71	0.6353	oomcCYP00-i	OAO12518.1	Blastocystis sp.	3e-73	0.6294	oomcCYP00-i
	oomcCYP12	XP_002895221.1	KXS22226.1	Gonapodya prolifera	9e-53	0.548	oomcCYP00-iii	OEL32434.1	Dichanthelium oligosanthes	3e-52	0.5424	oomcCYP00-iii	EWM25247.1	Nannochloropsis gaditana	1e-53	0.5393	oomcCYP03
	oomcCYP12	XP_002908437.1	KXS22226.1	Gonapodya prolifera	4e-54	0.5495	oomcCYP00-iii	PWA83559.1	Artemisia annua	1e-52	0.5754	oomcCYP00-i	GAX16967.1	Fistulifera solaris	3e-69	0.4582	oomcCYP12
	oomcCYP14	XP_002904318.1	KNG52011.1	Stemphylium lycopersici	9e-46	0.5	oomcCYP00-iii	OAY69031.1	Ananas comosus	1e-47	0.5059	oomcCYP00-iii	CBN79758.1	Ectocarpus siliculosus	1e-42	0.4529	oomcCYP00-iii
	oomcCYP15	XP_002908854.1	ORX74939.1	Linderina pennispora	3e-41	0.4767	oomcCYP00-iii	XP_012083039.1	Jatropha curcas	2e-37	0.4074	oomcCYP00-iii	CBN76967.1	Ectocarpus siliculosus	1e-42	0.3503	oomcCYP15
